# Supplementary material for: Broad thermal tolerance is negatively correlated with virulence in an opportunistic bacterial pathogen
Source: Evol Appl. 2018 Jul 11;11(9):1700–14. doi: 10.1111/eva.12673 (PMC6183471; doi:10.1111/eva.12673)
Supplement: Supplementary file 5 [file EVA-11-1700-s005.xlsx]

## Sheet: Sheet1
Strain	Site	Year	Source	Location	Host	ST	Genotype	µmax	Topt (°C)	CT50/low (°C)	CT50/high (°C)	TPB (°C)	Mortality%
B067	SouthB	2007	Fish	southern	brown trout (Salmo trutta)	3	A	0.9	24.24	NA	33.43	NA	80
B185	SouthB	2008	Water	southern	Water	1	G	0.98	25.45	17.13	31.23	14.1	45
B245	SouthC	2009	Water	southern	Water	2	C	1.12	26.6	19.13	31.24	12.11	100
B261	SouthC	2009	Water	southern	Water	2	C	1.08	26.31	17.92	31.12	13.2	100
B269	NorthB	2009	Water	northern	Water	3	A	0.83	25.98	16.5	33.35	16.85	90
B270	NorthB	2009	Water	northern	Water	2	C	1.03	25.68	17.85	31.21	13.36	100
B357	SouthC	2010	Water	southern	Water	2	C	0.98	25.82	17.26	31	13.73	60
B366	SouthC	2010	Water	southern	Water	2	C	1.03	26.93	18.46	32.52	14.06	100
B367	SouthC	2010	Water	southern	Water	4	E	1.02	25.98	15.97	31.37	15.39	100
B369	SouthC	2010	Fish	southern	brown trout (Salmo trutta)	4	E	0.93	24.06	15.54	31.67	16.13	0
B376	SouthC	2010	Water	southern	Water	4	E	1.02	25.95	16.11	31.95	15.84	100
B377	SouthC	2010	Water	southern	Water	4	E	0.94	25.65	NA	31.37	NA	100
B379	SouthC	2010	Water	southern	Water	4	E	0.93	26.29	17.25	31.06	13.81	10
B399	SouthC	2010	Water	southern	Water	7	G	1.1	25.88	17.77	32.31	14.54	30
B402	SouthC	2010	Fish	southern	European whitefish (Coregonus lavaretus)	2	C	0.97	26.08	15.96	32.27	16.31	70
B409	NorthA	2010	Fish	northern	sea trout (Salmo trutta trutta)	2	C	1.1	26.45	17.89	31.78	13.89	80
B416	NorthA	2008	Fish	northern	brown trout (Salmo trutta)	2	C	1.08	26.07	17.46	31.19	13.73	100
B417	NorthA	2009	Fish	northern	Atlantic salmon (Salmo salar)	2	C	1.11	NA	NA	30.84	NA	100
B418	NorthA	2009	Fish	northern	brown trout (Salmo trutta)	2	C	1.16	NA	NA	31.89	NA	56
B421	NorthB	2009	Fish	northern	Atlantic salmon (Salmo salar)	2	C	1.15	25.89	15.99	32.35	16.36	40
B424	NorthA	2007	Fish	northern	brown trout (Salmo trutta)	2	C	1.14	26.39	17.93	31.41	13.48	100
B426	NorthB	2006	Fish	northern	Atlantic salmon (Salmo salar)	2	C	1.11	26.32	16.44	31.65	15.2	100
B429	SouthC	2003	Fish	southern	Pike perch (Stizostedion lucioperca)	5	H	0.91	25	18	30.64	12.64	100
B430	SouthC	2003	Fish	southern	Pike perch (Stizostedion lucioperca)	4	E	0.95	26.1	15.62	34.75	19.13	0
B431	SouthB	2003	Fish	southern	Thymallus thymallus	3	A	1.02	26.54	15.51	32.33	16.83	60
B437	NorthB	2006	Fish	northern	brown trout (Salmo trutta)	2	C	1.14	26.39	18.2	31.13	12.93	100
B439	SouthD	2006	Fish	southern	rainbow trout (Oncorhynchus mykiss)	2	C	1.11	26.52	17.34	31.63	14.29	50
B441	NorthB	2007	Fish	northern	Atlantic salmon (Salmo salar)	2	C	1.02	26.48	17.65	31.61	13.95	70
B446	SouthC	2007	Water	southern	Water	8	E	0.99	25.62	16.81	33.21	16.39	0
B450	SouthB	2007	Fish	southern	Pike perch (Stizostedion lucioperca)	1	G	1.07	24.49	17.24	30.76	13.52	0
B451	SouthB	2007	Fish	southern	Pike perch (Stizostedion lucioperca)	1	G	1.04	23.87	15.97	30.13	14.16	90
B453	SouthC	2008	Fish	southern	rainbow trout (Oncorhynchus mykiss)	4	E	0.97	26.74	16.45	32.78	16.32	0
B454	SouthC	2008	Fish	southern	rainbow trout (Oncorhynchus mykiss)	4	E	0.94	26.37	17.44	32.67	15.23	90
B455	SouthC	2008	Fish	southern	rainbow trout (Oncorhynchus mykiss)	4	E	0.99	25.16	16.65	32.22	15.57	100
B496	SouthC	2012	Water	southern	Water	4	E	1.03	23.71	NA	33.45	NA	0
B504	SouthC	2012	Fish	southern	rainbow trout (Oncorhynchus mykiss)	4	E	1	26.46	16.72	32.15	15.43	100
B508	SouthC	2012	Fish	southern	rainbow trout (Oncorhynchus mykiss)	4	E	1	25.92	16.76	32.63	15.86	90
B510	SouthC	2012	Fish	southern	rainbow trout (Oncorhynchus mykiss)	4	E	1	25.83	17.2	32.93	15.73	100
B511	SouthC	2012	Fish	southern	rainbow trout (Oncorhynchus mykiss)	4	E	1.03	26.13	16.1	32.97	16.87	100
B513	SouthC	2012	Fish	southern	rainbow trout (Oncorhynchus mykiss)	4	E	0.99	26.24	16.52	32.38	15.86	100
B518	NorthB	2006	Fish	northern	Atlantic salmon (Salmo salar)	2	C	1.16	24.73	16.91	30.65	13.73	0
B519	NorthA	2006	Fish	northern	brown trout (Salmo trutta)	2	C	1.09	25.81	17.29	32.78	15.49	0
B520	NorthA	2006	Fish	northern	Atlantic salmon (Salmo salar)	2	C	1.13	26.39	18.01	31.14	13.13	100
B521	NorthA	2006	Fish	northern	Atlantic salmon (Salmo salar)	2	C	1.22	NA	NA	31.97	NA	90
B523	NorthD	2007	Fish	northern	brown trout (Salmo trutta)	3	A	0.97	25.49	NA	33.84	NA	100
B526	NorthC	2012	Fish	northern	Atlantic salmon (Salmo salar)	2	C	1.05	25.72	17.55	31.79	14.25	100
B529	NorthC	2012	Fish	northern	Atlantic salmon (Salmo salar)	2	C	0.98	25.07	17.11	31.8	14.68	40
B531	NorthA	2012	Fish	northern	brown trout (Salmo trutta)	2	C	1.12	26.69	19.17	31.15	11.98	40
H	SouthC	2003	Fish	southern	rainbow trout (Oncorhynchus mykiss)	5	H	1.07	25.1	NA	32.74	NA	10
